# Supplementary material for: Dysregulation of FURIN and Other Proprotein Convertase Genes in the Progression from HPV Infection to Cancer
Source: Int J Mol Sci. 2025 Jan 8;26(2):461. doi: 10.3390/ijms26020461 (PMC11764867; doi:10.3390/ijms26020461)
Supplement: Supplementary file 1 [file ijms-26-00461-s001.zip]

Archive with 1 entries (1 files):
- ijms-3388416-supplementary.pdf
